# Supplementary material for: Increasing Taxa Sampling Provides New Insights on the Phylogenetic Relationship Between Eriobotrya and Rhaphiolepis
Source: Front Genet. 2022 Mar 15;13:831206. doi: 10.3389/fgene.2022.831206 (PMC8964991; doi:10.3389/fgene.2022.831206)
Supplement: Supplementary file 1 [file Table2.XLSX]

## Sheet: TableS1
Latin	Generic name	Accession No.
Chaenomeles cathayensis (Hemsl.) Schneid.	Chaenomeles Lindl.	MN215991
Chaenomeles sinensis (Thouin) Koehne.	Chaenomeles Lindl.	MN577904
Cydonia oblonga Mill.	Cydonia Mill.	MN216014
Dichotomanthes tristaniicarpa Kurz	Dichotomanthes Kurz.	MN577902
Docynia delavayi (Franch.) Schneid.	Docynia Decne.	MN216015
Eriobotrya bengalensis (Roxb.) Hook.f.	Eriobotrya Lindl.	RHA10003
Eriobotrya bengalensis (Roxb.) Hook.f.	Eriobotrya Lindl.	RHA10020
Eriobotrya bengalensis var. angustifolia Cardot	Eriobotrya Lindl.	RHA10008
Eriobotrya cavaleriei (Levl.) Rehd.	Eriobotrya Lindl.	MN215982
Eriobotrya deflexa (Hemsl.) Nakai	Eriobotrya Lindl.	MN215978
Eriobotrya deflexa (Hemsl.) Nakai	Eriobotrya Lindl.	RHA10012
Eriobotrya fragrans Champ.	Eriobotrya Lindl.	RHA10001
Eriobotrya glabrescens J.E.Vidal	Eriobotrya Lindl.	RHA10036
Eriobotrya glabrescens J.E.Vidal	Eriobotrya Lindl.	RHA10037
Eriobotrya glabrescens J.E.Vidal	Eriobotrya Lindl.	RHA10038
Eriobotrya henryi Nakai	Eriobotrya Lindl.	MN577914
Eriobotrya henryi Nakai	Eriobotrya Lindl.	RHA10005
Eriobotrya henryi Nakai	Eriobotrya Lindl.	RHA10006
Eriobotrya henryi Nakai	Eriobotrya Lindl.	RHA10007
Eriobotrya japonica (Thunb.) Lindl.	Eriobotrya Lindl.	MN577911
Eriobotrya japonica (Thunb.) Lindl.	Eriobotrya Lindl.	RHA10013
Eriobotrya japonica (Thunb.) Lindl.	Eriobotrya Lindl.	RHA10014
Eriobotrya japonica (Thunb.) Lindl.	Eriobotrya Lindl.	RHA10015
Eriobotrya japonica (Thunb.) Lindl.	Eriobotrya Lindl.	RHA10019
Eriobotrya laoshanica W.B.Liao	Eriobotrya Lindl.	RHA10024
Eriobotrya laoshanica W.B.Liao	Eriobotrya Lindl.	RHA10026
Eriobotrya malipoensis Kuan	Eriobotrya Lindl.	MN577915
Eriobotrya malipoensis Kuan	Eriobotrya Lindl.	RHA10002
Eriobotrya malipoensis Kuan	Eriobotrya Lindl.	RHA10021
Eriobotrya obovata W.W.Smith	Eriobotrya Lindl.	MN577916
Eriobotrya platyphylla Merr	Eriobotrya Lindl.	RHA10035
Eriobotrya prinoides Rehd. et Wils.	Eriobotrya Lindl.	RHA10022
Eriobotrya prinoides Rehd. et Wils.	Eriobotrya Lindl.	RHA10023
Eriobotrya salwinensis Hand.-Mazz.	Eriobotrya Lindl.	MN577918
Eriobotrya seguinii (Levl.) Guillaumin	Eriobotrya Lindl.	MN577919
Eriobotrya seguinii (Levl.) Guillaumin	Eriobotrya Lindl.	MN577920
Eriobotrya serrata Vidal	Eriobotrya Lindl.	RHA10033
Eriobotrya serrata Vidal	Eriobotrya Lindl.	RHA10034
Eriobotrya sp1	Eriobotrya Lindl.	RHA10010
Eriobotrya sp1	Eriobotrya Lindl.	RHA10011
Eriobotrya sp2	Eriobotrya Lindl.	RHA10027
Eriobotrya sp3	Eriobotrya Lindl.	RHA10028
Eriobotrya sp4	Eriobotrya Lindl.	RHA10047
Eriobotrya sp5	Eriobotrya Lindl.	RHA10029
Eriobotrya sp5	Eriobotrya Lindl.	RHA10030
Eriobotrya sp5	Eriobotrya Lindl.	RHA10031
Eriobotrya tengyuehensis W.W.Smith	Eriobotrya Lindl.	RHA10041
Eriobotrya x daduheensis H.Z.Zhang ex W.B.Liao	Eriobotrya Lindl.	RHA10032
Gillenia stipulata (Muhl.ex Willd.) Nutt.	Gillenia Moench	MN905588
Gillenia trifoliata (L.) Moench	Gillenia Moench	MN577923
Heteromeles arbutifolia (Lindl.) M.Roem.	Heteromeles	MN215975
Malus angustifolia (Aiton) Michx.	Malus Miller	MN215984
Malus baccata (L.) Borkh.	Malus Miller	MN215980
Malus doumeri (Bois) A.Chev.	Malus Miller	MN577912
Malus ioensis (Alph.Wood) Britton	Malus Miller	MN215985
Malus sieversii (Ledeb.) M.Roem.	Malus Miller	MN215992
Malus x atrosanguinea	Malus Miller	MN215974
Phippsiomeles matudae (Lundell)B.B.Liu & J.Wen	Phippsiomeles	MN216001
Phippsiomeles mexicana (Baill.)B.B.Liu & J.Wen	Phippsiomeles	MN216002
Phippsiomeles microcarpa (Standl.)B. B. Liu & J.Wen	Phippsiomeles	MN216000
Photinia beckii C.K.Schneider	Photinia Lindl.	MN577925
Photinia blinii (Lévl.) Rehd.	Photinia Lindl.	MN216010
Photinia glabra (Thunb.) Maxim.	Photinia Lindl.	MN216020
Photinia integrifolia Lindl.	Photinia Lindl.	MN577913
Photinia lanuginosa T.T.Yu	Photinia Lindl.	MN577926
Photinia lochengensis T.T.Yu	Photinia Lindl.	MN577924
Photinia prionophylla (Franchet)C.K.Schneider	Photinia Lindl.	MN577927
Photinia prunifolia (Hook. & Arn.) Lindl.	Photinia Lindl.	MN216022
Photinia serratifolia (Desf.) Kalkman	Photinia Lindl.	MN577898
Photinia sorbifolia W.B.Liao & W.Guo	Photinia Lindl.	MN216017
Photinia sp	Photinia Lindl.	RHA10039
Photinia taishunensis G.H.Xia, L.H.Lou & S.H.Jin	Photinia Lindl.	MN216021
Photinia villosa (Thunb.) DC.	Photinia Lindl.	MN216009
Pourthiaea amphidoxa (C.K.Schneid.) Stapf	Pourthiaea Decne.	MN216012
Pourthiaea arguta (Wall. ex Lindl.) Decne.	Pourthiaea Decne.	MN215993
Pourthiaea arguta (Wall. ex Lindl.) Decne.	Pourthiaea Decne.	MN216011
Pourthiaea hirsuta var lobulata (T.T.Yu) H.Iketani et H.Ohashi	Pourthiaea Decne.	MN215983
Pourthiaea sp	Pourthiaea Decne.	RHA10046
Pourthiaea tomentosa	Pourthiaea Decne.	MN216018
Pourthiaea zhejiangensis (P.L.Chiu) Iketani & H.Ohashi	Pourthiaea Decne.	MN216007
Pyracantha fortuneana (Maxim.) H.L.Li	Pyracantha M. Roem.	MN216013
Pyracantha inermis J.E.Vidal	Pyracantha M. Roem.	RHA10048
Pyrus communis (Candolle) Candolle	Pyrus Linnaeus	MN577903
Rhaphiolepis brevipetiolata J.E.Vidal	Rhaphiolepis Lindl.	RHA10043
Rhaphiolepis ferruginea F.P.Metcalf	Rhaphiolepis Lindl.	MN577899
Rhaphiolepis impressivena Masam	Rhaphiolepis Lindl.	MN577921
Rhaphiolepis indica (Linnaeus) Lindley	Rhaphiolepis Lindl.	MN577897
Rhaphiolepis indica var tashiroi Hayata ex Matsum. & Hayata	Rhaphiolepis Lindl.	RHA10044
Rhaphiolepis lanceolata Hu	Rhaphiolepis Lindl.	MN577900
Rhaphiolepis major Cardot	Rhaphiolepis Lindl.	MN577922
Rhaphiolepis mekongensis (Cardot) Tagane & H.Toyama	Rhaphiolepis Lindl.	RHA10042
Rhaphiolepis salicifolia Lindl.	Rhaphiolepis Lindl.	MN577910
Rhaphiolepis sp	Rhaphiolepis Lindl.	RHA10009
Rhaphiolepis umbellata (Thunb.) Makino	Rhaphiolepis Lindl.	MN577901
Stranvaesia bodinieri	Stranvaesia Lindl.	MN216019
Stranvaesia nussia (Buch.-Ham. ex D.Don) Decne.	Stranvaesia Lindl.	MN215989
Stranvaesia oblanceolata (Rehder & E.H.Wilson) Stapf	Stranvaesia Lindl.	MN216023
