# Supplementary material for: Increasing Taxa Sampling Provides New Insights on the Phylogenetic Relationship Between Eriobotrya and Rhaphiolepis
Source: Front Genet. 2022 Mar 15;13:831206. doi: 10.3389/fgene.2022.831206 (PMC8964991; doi:10.3389/fgene.2022.831206)
Supplement: Supplementary file 3 [file Table3.XLSX]

## Sheet: Sheet1
Latin	Generic name	Accession No
Eriobotrya bengalensis (Roxb.) Hook.f	Eriobotrya Lindl.	RHA10003
Eriobotrya bengalensis (Roxb.) Hook.f	Eriobotrya Lindl.	RHA10020
Eriobotrya bengalensis var. angustifolia Cardot	Eriobotrya Lindl.	RHA10008
Eriobotrya cavaleriei (Levl.) Rehd	Eriobotrya Lindl.	MN215982
Eriobotrya condaoensis X.F.Gao, Idrees & T.V.Do	Eriobotrya Lindl.	MG938050
Eriobotrya deflexa (Hemsl.) Nakai	Eriobotrya Lindl.	MN215978
Eriobotrya deflexa (Hemsl.) Nakai	Eriobotrya Lindl.	RHA10012
Eriobotrya elliptica Lindley	Eriobotrya Lindl.	MF595530
Eriobotrya fragrans Champ	Eriobotrya Lindl.	FJ810025
Eriobotrya fragrans Champ	Eriobotrya Lindl.	KP093137
Eriobotrya fragrans Champ	Eriobotrya Lindl.	RHA10001
Eriobotrya glabrescens J.E.Vidal	Eriobotrya Lindl.	RHA10036
Eriobotrya glabrescens J.E.Vidal	Eriobotrya Lindl.	RHA10037
Eriobotrya glabrescens J.E.Vidal	Eriobotrya Lindl.	RHA10038
Eriobotrya grandiflora Rehder & E.H.Wilson	Eriobotrya Lindl.	MH246946
Eriobotrya henryi Nakai	Eriobotrya Lindl.	MN577914
Eriobotrya henryi Nakai	Eriobotrya Lindl.	RHA10005
Eriobotrya henryi Nakai	Eriobotrya Lindl.	RHA10006
Eriobotrya henryi Nakai	Eriobotrya Lindl.	RHA10007
Eriobotrya hookeriana Decne	Eriobotrya Lindl.	MG938046
Eriobotrya japonica (Thunb.) Lindl.	Eriobotrya Lindl.	FJ449718
Eriobotrya japonica (Thunb.) Lindl.	Eriobotrya Lindl.	FJ449727
Eriobotrya japonica (Thunb.) Lindl.	Eriobotrya Lindl.	KJ170762
Eriobotrya japonica (Thunb.) Lindl.	Eriobotrya Lindl.	MG938044
Eriobotrya japonica (Thunb.) Lindl.	Eriobotrya Lindl.	MH711704
Eriobotrya japonica (Thunb.) Lindl.	Eriobotrya Lindl.	MN577911
Eriobotrya japonica (Thunb.) Lindl.	Eriobotrya Lindl.	RHA10013
Eriobotrya japonica (Thunb.) Lindl.	Eriobotrya Lindl.	RHA10014
Eriobotrya japonica (Thunb.) Lindl.	Eriobotrya Lindl.	RHA10015
Eriobotrya japonica (Thunb.) Lindl.	Eriobotrya Lindl.	RHA10019
Eriobotrya laoshanica W.B.Liao	Eriobotrya Lindl.	RHA10026
Eriobotrya laoshanica W.B.Liao	Eriobotrya Lindl.	RHA10024
Eriobotrya laoshanica W.B.Liao	Eriobotrya Lindl.	RHA10025
Eriobotrya malipoensis Kuan	Eriobotrya Lindl.	MN577915
Eriobotrya malipoensis Kuan	Eriobotrya Lindl.	RHA10002
Eriobotrya malipoensis Kuan	Eriobotrya Lindl.	RHA10021
Eriobotrya obovata W.W.Smith	Eriobotrya Lindl.	MN577916
Eriobotrya petiolata Hook.f	Eriobotrya Lindl.	MH246949
Eriobotrya platyphylla Merr	Eriobotrya Lindl.	RHA10035
Eriobotrya prinoides Rehd. et Wils	Eriobotrya Lindl.	FJ440336
Eriobotrya prinoides Rehd. et Wils	Eriobotrya Lindl.	RHA10022
Eriobotrya prinoides Rehd. et Wils	Eriobotrya Lindl.	RHA10023
Eriobotrya prinoides Rehd. et Wils	Eriobotrya Lindl.	MF595535
Eriobotrya salwinensis Hand.-Mazz	Eriobotrya Lindl.	MN577918
Eriobotrya seguinii (Levl.) Guillaumin	Eriobotrya Lindl.	FJ571507
Eriobotrya seguinii (Levl.) Guillaumin	Eriobotrya Lindl.	MN577919
Eriobotrya seguinii (Levl.) Guillaumin	Eriobotrya Lindl.	MN577920
Eriobotrya serrata Vidal	Eriobotrya Lindl.	RHA10033
Eriobotrya serrata Vidal	Eriobotrya Lindl.	RHA10034
Eriobotrya sp1	Eriobotrya Lindl.	RHA10010
Eriobotrya sp1	Eriobotrya Lindl.	RHA10011
Eriobotrya sp2	Eriobotrya Lindl.	RHA10027
Eriobotrya sp3	Eriobotrya Lindl.	RHA10028
Eriobotrya sp4	Eriobotrya Lindl.	RHA10047
Eriobotrya sp5	Eriobotrya Lindl.	RHA10029
Eriobotrya sp5	Eriobotrya Lindl.	RHA10030
Eriobotrya sp5	Eriobotrya Lindl.	RHA10031
Eriobotrya tengyuehensis W.W.Smith	Eriobotrya Lindl.	FJ796915
Eriobotrya tengyuehensis W.W.Smith	Eriobotrya Lindl.	RHA10041
Eriobotrya x daduheensis H.Z.Zhang ex W.B.Liao	Eriobotrya Lindl.	RHA10032
Rhaphiolepis brevipetiolata J.E.Vidal	Rhaphiolepis Lindl.	RHA10043
Rhaphiolepis ferruginea F.P.Metcalf	Rhaphiolepis Lindl.	MN577899
Rhaphiolepis impressivena Masam	Rhaphiolepis Lindl.	MN577921
Rhaphiolepis indica (Linnaeus) Lindley	Rhaphiolepis Lindl.	FJ863097
Rhaphiolepis indica (Linnaeus) Lindley	Rhaphiolepis Lindl.	GU947645
Rhaphiolepis indica (Linnaeus) Lindley	Rhaphiolepis Lindl.	JQ392494
Rhaphiolepis indica (Linnaeus) Lindley	Rhaphiolepis Lindl.	JQ392495
Rhaphiolepis indica (Linnaeus) Lindley	Rhaphiolepis Lindl.	KP093147
Rhaphiolepis indica (Linnaeus) Lindley	Rhaphiolepis Lindl.	KP093148
Rhaphiolepis indica (Linnaeus) Lindley	Rhaphiolepis Lindl.	MG730856
Rhaphiolepis indica (Linnaeus) Lindley	Rhaphiolepis Lindl.	MG730857
Rhaphiolepis indica (Linnaeus) Lindley	Rhaphiolepis Lindl.	MG730858
Rhaphiolepis indica (Linnaeus) Lindley	Rhaphiolepis Lindl.	MN577897
Rhaphiolepis indica (Linnaeus) Lindley	Rhaphiolepis Lindl.	U16203
Rhaphiolepis indica var tashiroi Hayata ex Matsum. & Hayata	Rhaphiolepis Lindl.	RHA10044
Rhaphiolepis lanceolata Hu	Rhaphiolepis Lindl.	MN577900
Rhaphiolepis major Cardot	Rhaphiolepis Lindl.	MN577922
Rhaphiolepis mekongensis (Cardot) Tagane & H.Toyama	Rhaphiolepis Lindl.	RHA10042
Rhaphiolepis salicifolia Lindl.	Rhaphiolepis Lindl.	KP093149
Rhaphiolepis salicifolia Lindl.	Rhaphiolepis Lindl.	KP093150
Rhaphiolepis salicifolia Lindl.	Rhaphiolepis Lindl.	MN577910
Rhaphiolepis sp	Rhaphiolepis Lindl.	RHA10009
Rhaphiolepis umbellata (Thunb.) Makino	Rhaphiolepis Lindl.	MN577901
Phippsiomeles matudae (Lundell)B.B.Liu & J.Wen	Phippsiomeles	MN216001
Phippsiomeles mexicana (Baill.)B.B.Liu & J.Wen	Phippsiomeles	MN216002
Phippsiomeles microcarpa (Standl.)B. B. Liu & J.Wen	Phippsiomeles	MN216000
