# Supplementary material for: Increasing Taxa Sampling Provides New Insights on the Phylogenetic Relationship Between Eriobotrya and Rhaphiolepis
Source: Front Genet. 2022 Mar 15;13:831206. doi: 10.3389/fgene.2022.831206 (PMC8964991; doi:10.3389/fgene.2022.831206)
Supplement: Supplementary file 10 [file Table4.XLSX]

## Sheet: Sheet1
Locus	RHA10014	Motif	Genus	Location
63	G	A	Eriobotrya	ETS
70	T	A	Eriobotrya	ETS
73	T	A	Eriobotrya	ETS
75	T	C	Eriobotrya	ETS
79	G	A	Eriobotrya	ETS
84	C	T	Rhaphiolepis	ETS
95	T	C	Eriobotrya	ETS
96	C	T	Eriobotrya/Rhaphiolepis	ETS
105	T	C	Rhaphiolepis	ETS
108	T	C	Eriobotrya	ETS
120	T	C	Eriobotrya	ETS
126	G	T	Rhaphiolepis	ETS
135	T	C	Rhaphiolepis	ETS
140	A	G	Rhaphiolepis	ETS
141	A	G	Eriobotrya	ETS
141	A	C	Rhaphiolepis	ETS
145	C	T	Eriobotrya/Rhaphiolepis	ETS
155	T	C	Rhaphiolepis	ETS
156	G	A	Rhaphiolepis	ETS
161	T	C	Eriobotrya	ETS
163	G	T	Eriobotrya	ETS
173	C	T	Eriobotrya	ETS
177	G	A	Eriobotrya	ETS
195	C	T	Eriobotrya	ETS
218	G	A	Eriobotrya/Rhaphiolepis	ETS
230	G	A	Eriobotrya	ETS
231	T	C	Eriobotrya/Rhaphiolepis	ETS
235	T	C	Eriobotrya	ETS
246	G	A	Eriobotrya	ETS
247	T	C	Eriobotrya	ETS
254	G	A	Eriobotrya	ETS
255	A	G	Eriobotrya	ETS
269	T	C	Eriobotrya/Rhaphiolepis	ETS
270	G	T	Eriobotrya	ETS
279	T	C	Eriobotrya	ETS
280	C	G	Rhaphiolepis	ETS
288	G	T	Rhaphiolepis	ETS
289	T	C	Eriobotrya	ETS
307	T	G	Eriobotrya/Rhaphiolepis	ETS
316	G	T	Eriobotrya/Rhaphiolepis	ETS
319	G	A	Eriobotrya	ETS
327	A	G	Eriobotrya	ETS
368	C	A	Rhaphiolepis	ETS
394	G	T	Rhaphiolepis	ETS
404	C	T	Eriobotrya	ETS
408	G	T	Eriobotrya	ETS
410	T	C	Eriobotrya	ETS
411	T	C	Eriobotrya	ETS
418	G	C	Eriobotrya	ETS
418	G	A	Rhaphiolepis	ETS
421	C	T	Eriobotrya	ETS
435	A	G	Eriobotrya/Rhaphiolepis	ETS
437	T	C	Rhaphiolepis	ETS
443	C	A	Eriobotrya	ETS
453	C	T	Eriobotrya/Rhaphiolepis	ETS
457	T	C	Eriobotrya	ETS
495	T	C	Eriobotrya	ETS
511	A	G	Rhaphiolepis	ETS
518	A	G	Rhaphiolepis	ETS
525	T	C	Eriobotrya	ETS
527	T	C	Eriobotrya	ETS
537	T	C	Eriobotrya/Rhaphiolepis	ETS
554	T	C	Eriobotrya	ETS
561	T	C	Rhaphiolepis	ETS
565	G	T	Eriobotrya	ETS
568	T	C	Eriobotrya	ETS
593	T	G	Eriobotrya	ETS
597	A	G	Eriobotrya	ETS
648	T	C	Eriobotrya	ETS
665	C	T	Eriobotrya	ETS
665	C	G	Rhaphiolepis	ETS
668	T	C	Rhaphiolepis	ETS
671	A	G	Eriobotrya	ETS
674	A	G	Rhaphiolepis	ETS
675	A	G	Rhaphiolepis	ETS
679	T	C	Eriobotrya	ETS
679	T	G	Eriobotrya	ETS
680	T	C	Eriobotrya	ETS
681	T	G	Eriobotrya/Rhaphiolepis	ETS
685	T	C	Rhaphiolepis	ETS
687	C	T	Eriobotrya/Rhaphiolepis	ETS
696	C	T	Rhaphiolepis	ETS
709	T	C	Eriobotrya	ETS
709	T	G	Rhaphiolepis	ETS
719	C	T	Eriobotrya	ETS
722	T	G	Eriobotrya	ETS
722	T	G	Eriobotrya	ETS
733	T	C	Eriobotrya	ETS
740	C	A	Eriobotrya	ETS
748	C	T	Eriobotrya	ETS
748	C	A	Eriobotrya	ETS
753	C	T	Eriobotrya	ETS
758	C	T	Eriobotrya	ETS
759	T	C	Rhaphiolepis	ETS
762	C	T	Eriobotrya	ETS
763	T	C	Eriobotrya	ETS
763	T	G	Eriobotrya	ETS
769	T	C	Eriobotrya	ETS
770	G	A	Eriobotrya	ETS
771	C	T	Eriobotrya	ETS
772	T	C	Eriobotrya/Rhaphiolepis	ETS
773	G	T	Rhaphiolepis	ETS
775	C	T	Rhaphiolepis	ETS
776	A	G	Eriobotrya/Rhaphiolepis	ETS
783	C	T	Eriobotrya	ETS
788	T	C	Eriobotrya	ETS
789	C	G	Eriobotrya	ETS
792	A	G	Eriobotrya/Rhaphiolepis	ETS
797	T	C	Eriobotrya	ETS
798	G	A	Eriobotrya/Rhaphiolepis	ETS
801	C	T	Eriobotrya	ETS
814	A	C	Rhaphiolepis	ETS
818	A	G	Eriobotrya	ETS
820	G	A	Eriobotrya	ETS
822	T	C	Eriobotrya	ETS
823	T	C	Eriobotrya	ETS
825	C	T	Eriobotrya/Rhaphiolepis	ETS
828	T	C	Rhaphiolepis	ETS
834	A	G	Rhaphiolepis	ETS
837	T	C	Eriobotrya	ETS
850	C	T	Eriobotrya	ETS
851	A	T	Eriobotrya	ETS
853	C	G	Eriobotrya	ETS
853	C	T	Eriobotrya	ETS
857	T	C	Eriobotrya	ETS
858	C	G	Eriobotrya	ETS
869	A	G	Eriobotrya	ETS
871	G	A	Eriobotrya	ETS
878	A	G	Rhaphiolepis	ETS
880	T	C	Eriobotrya	ETS
881	G	T	Rhaphiolepis	ETS
888	G	A	Rhaphiolepis	ETS
902	A	T	Eriobotrya	ETS
905	G	A	Eriobotrya/Rhaphiolepis	ETS
909	C	T	Eriobotrya	ETS
919	A	G	Eriobotrya/Rhaphiolepis	ETS
937	C	G	Rhaphiolepis	ETS
940	C	T	Rhaphiolepis	ETS
950	T	C	Eriobotrya/Rhaphiolepis	ETS
958	C	A	Rhaphiolepis	ETS
962	T	C	Eriobotrya	ETS
963	G	T	Eriobotrya	ETS
969	C	A	Eriobotrya	ETS
981	T	A	Eriobotrya/Rhaphiolepis	ETS
981	T	C	Eriobotrya	ETS
986	G	C	Eriobotrya	ETS
989	T	C	Eriobotrya/Rhaphiolepis	ETS
989	T	G	Eriobotrya	ETS
1003	C	T	Eriobotrya	ETS
1005	G	A	Rhaphiolepis	ETS
1006	G	A	Eriobotrya/Rhaphiolepis	ETS
1202	A	G	Eriobotrya	18S
1213	T	C	Eriobotrya/Rhaphiolepis	18S
1222	T	C	Eriobotrya	18S
1262	T	C	Eriobotrya	18S
1270	T	C	Eriobotrya/Rhaphiolepis	18S
1677	A	G	Rhaphiolepis	18S
1689	C	A	Eriobotrya	18S
1743	A	G	Eriobotrya	18S
1765	C	T	Eriobotrya/Rhaphiolepis	18S
2721	T	C	Rhaphiolepis	18S
2735	T	C	Eriobotrya/Rhaphiolepis	18S
2841	A	G	Rhaphiolepis	ITS1
2843	G	A	Eriobotrya	ITS1
2861	T	C	Eriobotrya/Rhaphiolepis	ITS1
2864	G	A	Rhaphiolepis	ITS1
2869	A	G	Eriobotrya	ITS1
2884	G	T	Eriobotrya	ITS1
2884	G	A	Eriobotrya	ITS1
2898	C	T	Eriobotrya	ITS1
2901	G	T	Eriobotrya	ITS1
2922	C	A	Rhaphiolepis	ITS1
2923	T	C	Rhaphiolepis	ITS1
2933	C	G	Rhaphiolepis	ITS1
2948	C	T	Eriobotrya	ITS1
2957	A	G	Eriobotrya	ITS1
2958	T	C	Eriobotrya	ITS1
2972	T	C	Eriobotrya/Rhaphiolepis	ITS1
2986	C	G	Eriobotrya	ITS1
2988	A	C	Eriobotrya/Rhaphiolepis	ITS1
2990	C	T	Eriobotrya	ITS1
2994	C	T	Eriobotrya	ITS1
3000	C	A	Eriobotrya	ITS1
3023	T	C	Eriobotrya/Rhaphiolepis	ITS1
3027	G	T	Eriobotrya	ITS1
3036	T	C	Eriobotrya	ITS1
3040	G	A	Rhaphiolepis	ITS1
3041	T	C	Rhaphiolepis	ITS1
3043	C	A	Rhaphiolepis	ITS1
3044	G	T	Eriobotrya	ITS1
3178	T	C	Eriobotrya/Rhaphiolepis	5.8S
3207	A	C	Eriobotrya	5.8S
3209	A	G	Eriobotrya	5.8S
3212	C	T	Eriobotrya	ITS2
3216	C	T	Eriobotrya	ITS2
3220	A	T	Eriobotrya/Rhaphiolepis	ITS2
3221	T	C	Eriobotrya/Rhaphiolepis	ITS2
3234	C	T	Eriobotrya	ITS2
3235	C	T	Eriobotrya	ITS2
3238	C	A	Rhaphiolepis	ITS2
3242	A	G	Eriobotrya	ITS2
3245	G	C	Rhaphiolepis	ITS2
3250	G	A	Rhaphiolepis	ITS2
3252	A	G	Rhaphiolepis	ITS2
3265	G	T	Rhaphiolepis	ITS2
3273	T	C	Eriobotrya	ITS2
3276	C	G	Eriobotrya/Rhaphiolepis	ITS2
3277	C	T	Eriobotrya/Rhaphiolepis	ITS2
3278	C	T	Eriobotrya	ITS2
3279	A	G	Eriobotrya/Rhaphiolepis	ITS2
3280	T	C	Eriobotrya/Rhaphiolepis	ITS2
3282	C	A	Rhaphiolepis	ITS2
3283	C	A	Eriobotrya	ITS2
3286	G	A	Eriobotrya	ITS2
3301	G	A	Eriobotrya	ITS2
3305	A	G	Eriobotrya	ITS2
3330	G	A	Eriobotrya/Rhaphiolepis	ITS2
3331	G	A	Rhaphiolepis	ITS2
3344	A	C	Eriobotrya	ITS2
3344	A	G	Rhaphiolepis	ITS2
3355	G	C	Eriobotrya	ITS2
3358	T	C	Rhaphiolepis	ITS2
3361	T	C	Eriobotrya	ITS2
3362	G	C	Eriobotrya	ITS2
3363	T	C	Eriobotrya	ITS2
3365	C	G	Eriobotrya	ITS2
3368	A	T	Eriobotrya/Rhaphiolepis	ITS2
3368	A	G	Eriobotrya	ITS2
3369	G	T	Eriobotrya/Rhaphiolepis	ITS2
3376	C	T	Eriobotrya	ITS2
3378	C	T	Rhaphiolepis	ITS2
3380	C	T	Rhaphiolepis	ITS2
3387	T	G	Eriobotrya/Rhaphiolepis	ITS2
3389	T	C	Eriobotrya	ITS2
3396	G	C	Eriobotrya	ITS2
3396	G	T	Rhaphiolepis	ITS2
3397	A	C	Eriobotrya	ITS2
3397	A	G	Eriobotrya/Rhaphiolepis	ITS2
3399	C	A	Eriobotrya	ITS2
3401	C	T	Eriobotrya	ITS2
3401	C	A	Eriobotrya	ITS2
3402	T	A	Eriobotrya	ITS2
3402	T	C	Eriobotrya	ITS2
3407	T	C	Eriobotrya/Rhaphiolepis	ITS2
3410	A	G	Eriobotrya	ITS2
3410	A	T	Eriobotrya	ITS2
3410	A	C	Rhaphiolepis	ITS2
3411	C	T	Eriobotrya/Rhaphiolepis	ITS2
3414	A	G	Eriobotrya	ITS2
3414	A	T	Rhaphiolepis	ITS2
3416	C	T	Eriobotrya	ITS2
3419	A	G	Eriobotrya	ITS2
3422	T	C	Rhaphiolepis	ITS2
3428	C	G	Eriobotrya	ITS2
3451	T	C	Eriobotrya	26S
3534	A	C	Eriobotrya/Rhaphiolepis	26S
3535	G	A	Eriobotrya/Rhaphiolepis	26S
3558	C	T	Eriobotrya	26S
3559	G	C	Eriobotrya	26S
3599	G	A	Rhaphiolepis	26S
3618	A	G	Rhaphiolepis	26S
3627	T	C	Rhaphiolepis	26S
3632	C	T	Eriobotrya	26S
3634	G	C	Eriobotrya	26S
3654	C	T	Eriobotrya/Rhaphiolepis	26S
3736	C	T	Eriobotrya	26S
3737	C	T	Rhaphiolepis	26S
3854	T	C	Eriobotrya	26S
3871	C	T	Eriobotrya	26S
3874	C	T	Eriobotrya	26S
3882	T	C	Eriobotrya	26S
3884	T	C	Eriobotrya	26S
3892	T	C	Eriobotrya	26S
3893	A	C	Eriobotrya/Rhaphiolepis	26S
3894	T	G	Eriobotrya/Rhaphiolepis	26S
3895	C	T	Rhaphiolepis	26S
3896	A	G	Rhaphiolepis	26S
3897	A	G	Eriobotrya/Rhaphiolepis	26S
3909	G	T	Eriobotrya	26S
3921	A	G	Eriobotrya/Rhaphiolepis	26S
3924	C	T	Eriobotrya	26S
3940	G	A	Rhaphiolepis	26S
3943	G	A	Eriobotrya/Rhaphiolepis	26S
3946	G	A	Eriobotrya/Rhaphiolepis	26S
3950	C	T	Rhaphiolepis	26S
3952	A	G	Rhaphiolepis	26S
3979	T	C	Rhaphiolepis	26S
3984	A	G	Eriobotrya	26S
3987	C	T	Eriobotrya	26S
3999	C	T	Eriobotrya	26S
4001	C	T	Rhaphiolepis	26S
4019	C	T	Eriobotrya	26S
4019	C	A	Rhaphiolepis	26S
4037	C	T	Eriobotrya	26S
4046	T	C	Rhaphiolepis	26S
4049	G	C	Eriobotrya	26S
4076	A	G	Eriobotrya	26S
4127	T	C	Eriobotrya	26S
4139	A	G	Rhaphiolepis	26S
4190	C	T	Eriobotrya	26S
4191	C	T	Eriobotrya/Rhaphiolepis	26S
4538	C	G	Eriobotrya	26S
4561	A	G	Eriobotrya	26S
4651	T	C	Eriobotrya	26S
4788	C	T	Eriobotrya	26S
4856	T	C	Eriobotrya/Rhaphiolepis	26S
5023	T	C	Eriobotrya	26S
5033	G	A	Eriobotrya/Rhaphiolepis	26S
5035	T	C	Eriobotrya/Rhaphiolepis	26S
5062	T	C	Rhaphiolepis	26S
5208	C	T	Eriobotrya	26S
5255	C	T	Eriobotrya	26S
5338	C	G	Eriobotrya	26S
5365	C	T	Eriobotrya	26S
5424	T	C	Rhaphiolepis	26S
5443	G	A	Eriobotrya	26S
5446	G	A	Rhaphiolepis	26S
5479	T	C	Eriobotrya/Rhaphiolepis	26S
5502	A	G	Rhaphiolepis	26S
5506	T	C	Rhaphiolepis	26S
5517	C	T	Eriobotrya/Rhaphiolepis	26S
5519	C	T	Eriobotrya	26S
5520	T	C	Eriobotrya	26S
5521	C	T	Eriobotrya	26S
5527	G	A	Eriobotrya/Rhaphiolepis	26S
5528	A	G	Eriobotrya	26S
5836	A	G	Rhaphiolepis	26S
5910	T	C	Eriobotrya/Rhaphiolepis	26S
5926	G	C	Rhaphiolepis	26S
6012	A	G	Eriobotrya	26S
6017	T	C	Eriobotrya/Rhaphiolepis	26S
6019	C	T	Eriobotrya/Rhaphiolepis	26S
6027	G	A	Eriobotrya/Rhaphiolepis	26S
6141	T	C	Eriobotrya	26S
6449	G	T	Eriobotrya	26S
6449	G	A	Rhaphiolepis	26S
6457	A	G	Eriobotrya	26S
6604	T	C	Eriobotrya	26S
6612	C	T	Eriobotrya	26S
6629	C	T	Eriobotrya	26S
6642	T	C	Eriobotrya	26S
6657	T	C	Eriobotrya	26S
6682	G	A	Eriobotrya	26S
6687	C	A	Eriobotrya	26S
6692	C	T	Eriobotrya	26S
6696	C	T	Eriobotrya	26S
6711	C	T	Eriobotrya/Rhaphiolepis	26S
6718	T	C	Eriobotrya/Rhaphiolepis	26S
