# Supplementary material for: Increasing Taxa Sampling Provides New Insights on the Phylogenetic Relationship Between Eriobotrya and Rhaphiolepis
Source: Front Genet. 2022 Mar 15;13:831206. doi: 10.3389/fgene.2022.831206 (PMC8964991; doi:10.3389/fgene.2022.831206)
Supplement: Supplementary file 11 [file Table1.XLSX]

## Sheet: Sheet1
Latin	Accession No	Geographic origin
Eriobotrya bengalensis	RHA10003	Yunnan
Eriobotrya bengalensis	RHA10020	Yunnan
Eriobotrya bengalensis var angustifolia	RHA10008	Yunnan
Eriobotrya cavaleriei	MN215982	Hunan
Eriobotrya condaoensis	MG938050	Vietnam
Eriobotrya deflexa	MN215978	Guangdong
Eriobotrya deflexa	RHA10012	Hainan
Eriobotrya elliptica	MF595530	Tibet
Eriobotrya fragrans	KP093137	Guangdong
Eriobotrya fragrans	RHA10001	Guangdong
Eriobotrya fragrans	FJ810025	Guangxi
Eriobotrya glabrescens	RHA10036	Myanmar
Eriobotrya glabrescens	RHA10037	Myanmar
Eriobotrya glabrescens	RHA10038	Myanmar
Eriobotrya grandiflora	MH246946	Hubei
Eriobotrya henryi	MN577914	Yunnan
Eriobotrya henryi	RHA10005	Yunnan
Eriobotrya henryi	RHA10006	Yunnan
Eriobotrya henryi	RHA10007	Yunnan
Eriobotrya hookeriana	MG938046	Bhutan
Eriobotrya japonica	FJ449718	Anhui
Eriobotrya japonica	MN577911	Guangdong
Eriobotrya japonica	FJ449727	Japan
Eriobotrya japonica	MH711704	Japan
Eriobotrya japonica	MG938044	Sichuan
Eriobotrya japonica	RHA10015	Sichuan
Eriobotrya japonica	RHA10013	Tibet
Eriobotrya japonica	KJ170762	Unknown
Eriobotrya japonica	RHA10014	Yunnan
Eriobotrya japonica	RHA10019	Yunnan
Eriobotrya laoshanica	RHA10025	Vietnam
Eriobotrya laoshanica	RHA10024	Yunnan
Eriobotrya laoshanica	RHA10026	Yunnan
Eriobotrya malipoensis	MN577915	Guangxi
Eriobotrya malipoensis	RHA10002	Yunnan
Eriobotrya malipoensis	RHA10021	Yunnan
Eriobotrya obovata	MN577916	Yunnan
Eriobotrya petiolata	MH246949	Bhutan
Eriobotrya platyphylla	RHA10035	Myanmar
Eriobotrya prinoides	RHA10023	Sichuan
Eriobotrya prinoides	FJ440336	Unknown
Eriobotrya prinoides	MF595535	Unknown
Eriobotrya prinoides	RHA10022	Yunnan
Eriobotrya salwinensis	MN577918	Yunnan
Eriobotrya seguinii	MN577919	Guizhou
Eriobotrya seguinii	MN577920	Guizhou
Eriobotrya seguinii	FJ571507	Yunnan
Eriobotrya serrata	RHA10033	Yunnan
Eriobotrya serrata	RHA10034	Yunnan
Eriobotrya sp1	RHA10010	Yunnan
Eriobotrya sp1	RHA10011	Yunnan
Eriobotrya sp2	RHA10027	Yunnan
Eriobotrya sp3	RHA10028	Yunnan
Eriobotrya sp4	RHA10047	Myanmar
Eriobotrya sp5	RHA10029	Yunnan
Eriobotrya sp5	RHA10030	Yunnan
Eriobotrya sp5	RHA10031	Yunnan
Eriobotrya tengyuehensis	FJ796915	Yunnan
Eriobotrya tengyuehensis	RHA10041	Yunnan
Eriobotrya x daduheensis	RHA10032	Sichuan
Rhaphiolepis brevipetiolata	RHA10043	Guangdong
Rhaphiolepis ferruginea	MN577899	Guangxi
Rhaphiolepis impressivena	MN577921	Taiwan
Rhaphiolepis indica	MN577897	Fujian
Rhaphiolepis indica	JQ392494	Guangdong
Rhaphiolepis indica	KP093147	Guangdong
Rhaphiolepis indica	KP093148	Guangdong
Rhaphiolepis indica	MG730856	Guangdong
Rhaphiolepis indica	MG730857	Guangdong
Rhaphiolepis indica	MG730858	Guangdong
Rhaphiolepis indica	JQ392495	Hunan
Rhaphiolepis indica	FJ863097	Unknown
Rhaphiolepis indica	GU947645	Unknown
Rhaphiolepis indica	U16203	Unknown
Rhaphiolepis indica var tashiroi	RHA10044	Hainan
Rhaphiolepis lanceolata	MN577900	Guangxi
Rhaphiolepis major	MN577922	Fujian
Rhaphiolepis mekongensis	RHA10042	Guangdong
Rhaphiolepis salicifolia	KP093149	Guangdong
Rhaphiolepis salicifolia	KP093150	Guangdong
Rhaphiolepis salicifolia	MN577910	Guangdong
Rhaphiolepis sp	RHA10009	Hainan
Rhaphiolepis umbellata	MN577901	Zhejiang
