# Supplementary material for: Increasing Taxa Sampling Provides New Insights on the Phylogenetic Relationship Between Eriobotrya and Rhaphiolepis
Source: Front Genet. 2022 Mar 15;13:831206. doi: 10.3389/fgene.2022.831206 (PMC8964991; doi:10.3389/fgene.2022.831206)
Supplement: Supplementary file 13 [file Table5.XLSX]

## Sheet: Sheet1
Characters	Eriobotrya	Rhaphiolepis
Wilted sepal during fruiting	No	Yes
Persistent sepal during fruiting	Yes	No
Annular ring after sepal senescence	No	Yes
